# Supplementary material for: Bioequivalence of a Generic Vortioxetine 20 mg Tablet in Healthy Mexican Volunteers Under Fasting Conditions
Source: Pharmaceuticals (Basel). 2026 Jul 16;19(7):1093. doi: 10.3390/ph19071093 (PMC13415081; doi:10.3390/ph19071093)
Supplement: Supplementary file 1 [file pharmaceuticals-19-01093-s001.zip]

Archive with 1 entries (1 files):
- pharmaceuticals-4399184-supplementary.pdf
